# Supplementary material for: Composite of KLVFF-Transthyretin-Penetratin and Manganese Dioxide Nanoclusters: A Multifunctional Agent against Alzheimer’s β-Amyloid Fibrillogenesis
Source: Molecules. 2024 Mar 21;29(6):1405. doi: 10.3390/molecules29061405 (PMC10975269; doi:10.3390/molecules29061405)
Supplement: Supplementary file 1 [file molecules-29-01405-s001.zip]

Archive with 1 entries (1 files):
- molecules-2883486-supplementary.pdf
